# Supplementary material for: MPO–ANCA-Positive Granulomatosis with Polyangiitis with Rapidly Progressive Glomerulonephritis and Saddle-Nose Deformity: A Case Report
Source: Antibodies (Basel). 2022 May 9;11(2):33. doi: 10.3390/antib11020033 (PMC9149920; doi:10.3390/antib11020033)
Supplement: Supplementary file 1 [file antibodies-11-00033-s001.zip]

Archive with 1 entries (1 files):
- antibodies-1636849-supplementary.pdf
